# Supplementary material for: Evaluating Population Normalization Methods Using Chemical Data for Wastewater-Based Epidemiology: Insights from a Site-Specific Case Study
Source: Viruses. 2025 May 4;17(5):672. doi: 10.3390/v17050672 (PMC12115702; doi:10.3390/v17050672)
Supplement: Supplementary file 1 [file viruses-17-00672-s001.zip]

Archive with 1 entries (1 files):
- viruses-3557852-supplementary.pdf
